# Supplementary material for: Is India ready for mental health apps (MHApps)? A quantitative-qualitative exploration of caregivers’ perspective on smartphone-based solutions for managing severe mental illnesses in low resource settings
Source: PLoS One. 2018 Sep 19;13(9):e0203353. doi: 10.1371/journal.pone.0203353 (PMC6145572; doi:10.1371/journal.pone.0203353)
Supplement: S3 File — This file includes all the survey responses received and used in analysis for the study. (XLSX) [file pone.0203353.s003.xlsx]

## Sheet: AllData
No	CaRel	CaRelSp	CaAge	CaGend	CaMari	CaEduLev	CaOccu	CaEmlpoy	CaIncome	CaReli	CaTimeCare	CaSupport1	PaICD	PaAge	PaGend	PaMari	PaEdu	PaOccu	PaEmlpoy	AgeOnset	CourseIll	DurationIll	PaTOT	PrinTrx	Principal Med1	CaPhone	CaPhType	CaPhPlat	CaPhCam	CaPhGPS	CaPhAcc	CaPhHR	CaPhOther	CaPhCall	CaPhSMS	CaPhInt	CaPhEmail	CaPhShop	CaPhWhat	CaPhFace	CaPhGame	CaPhAlarm	CaPhCal	PaPhone	PaPhType	PaPhPlat	PaPhCam	PaPhGPS	PaPhAcc
1	5	Husband	55	1	2	2	3	1	10000	2	2	supervision of medication	31	48	2	2	1	5	2	24	2	24	20	3	divalproex sodium	1	1	88	1	2	2	2	2	1	1	2	2	2	2	2	2	1	2	1	1	88	2	2	2
2	2		60	2	2	4	5	2	25000	1	2	coax for self care	29	27	1	1	5	1	2	25	1	2	2	1	risperidone	1	1	88	1	2	2	2	2	1	1	2	2	2	2	2	2	2	2	1	1	88	2	2	2
3	3		30	1	1	5	4	1	30000	1	3	medication	29	55	1	2	4	8	1	52	1	3	3	1	aripiprazole	1	2	1	1	1	1	1	1	1	1	1	1	1	1	1	1	1	1	1	1	88	1	2	2
4	1		64	1	2	4	2	2	15000	1	16	coaxing for all activities	20.3	43	1	1	4	2	2	27	1	16	9	1	haloperidol	1	1	88	2	2	2	2	2	1	1	2	2	2	2	2	2	2	2	2	99	99	99	99	99
5	1		48	1	2	3	3	1	20000	1	2	supervision of studies	29	21	1	1	5	7	2	19	1	2	1	1	olanzapine	1	1	88	1	2	2	2	2	1	1	2	2	2	2	2	2	2	2	1	2	1	1	1	2
6	6	wife	35	2	2	3	5	2	15000	1	4	supervision of medication	29	38	1	2	4	2	2	30	1	8	6	1	risperidone	1	1	88	2	2	2	2	2	1	2	2	2	2	2	2	2	2	2	1	1	88	2	2	2
7	6	wife	28	2	2	4	5	2	45000	1	2	supervision of medication	31	32	1	2	5	4	1	20	2	12	12	3	divalproex sodium	1	2	1	1	1	1	1	2	1	1	1	2	1	1	1	2	1	2	1	2	1	1	1	1
8	6	wife	42	2	2	4	5	2	30000	1	2	coax to maintain self care	22	45	1	2	4	3	1	40	1	5	1	1	risperidone	1	2	1	1	1	2	2	2	1	1	1	2	1	1	1	2	1	2	1	2	1	1	1	2
10	5	husband	38	1	2	5	4	1	50000	1	2	supervision of medication	20	34	2	2	4	5	2	19	1	15	7	1	clozapine	1	1	88	2	2	2	2	2	1	1	2	2	2	2	2	2	2	2	1	2	1	1	1	2
11	2		51	2	2	4	5	2	25000	1	15	self care	20	26	1	1	4	1	2	24	1	2	2	1	clozapine	1	1	88	1	2	2	2	2	1	1	2	2	2	2	2	2	2	2	1	1	88	1	2	2
12	2		45	2	2	4	5	2	40000	1	16	self care	20	26	2	1	5	1	2	22	1	4	2	1	clozapine	2	99	99	99	99	99	99	99	99	99	99	99	99	99	99	99	99	99	1	1	88	1	2	2
13	2		52	2	2	4	5	2	25000	4	16	self care	20	26	2	1	5	1	2	17	1	9	8	1	clozapine	1	1	88	1	2	2	2	2	1	2	2	2	2	2	2	2	2	2	1	1	88	1	2	2
14	6	wife	54	2	2	5	5	2	20000	3	3	self care	29	60	1	2	5	3	1	32	1	28	14	1	olanzapine	1	1	88	1	2	2	2	2	1	1	2	2	2	2	2	2	2	2	1	1	88	1	2	2
15	2		54	2	2	2	5	2	20000	1	4	food	20	30	1	1	4	1	2	22	1	8	5	1	risperidone	1	1	88	1	2	2	2	2	1	1	2	2	2	2	2	2	2	2	1	2	1	1	2	2
17	2		34	2	2	3	5	2	10000	1	6	going out of house	29	25	1	1	3	1	2	12	1	3	2	1	risperidone	1	1	88	2	2	2	2	2	1	2	2	2	2	2	2	2	2	2	2	99	99	99	99	99
19	1		53	1	2	4	9	1	30000	1	2	self care	20	31	1	1	4	1	2	23	1	9	8	1	haloperidol	1	1	88	2	2	2	2	2	1	2	2	2	2	2	2	2	2	2	2	99	99	99	99	99
20	2		65	2	2	5	5	2	50000	1	2	Nonspecific	20	44	2	4	5	1	2	20	1	24	16	1	clozapine	1	2	3	1	2	2	2	2	1	1	1	2	1	1	1	2	2	2	1	2	3	1	2	2
21	2		50	2	2	2	5	2	10000	1	2	Nonspecific	29	25	1	2	3	1	2	20	1	5	4	1	risperidone	1	1	88	2	2	2	2	2	1	1	2	2	2	2	2	2	2	2	1	1	88	1	2	2
22	6	wife	42	2	2	6	4	1	40000	1	1	Nonspecific	28	45	1	2	6	4	1	32	1	13	10	1	risperidone	1	1	88	2	2	2	2	2	1	1	2	2	2	2	2	2	2	2	1	1	88	1	2	2
23	1		44	1	2	4	8	1	30000	1	2	supervise medication	31	20	2	1	5	7	2	17	2	3	2	3	divalproate sodium	1	1	88	1	2	2	2	2	1	2	2	2	2	2	2	2	2	2	1	1	88	1	2	2
24	2		55	2	2	6	5	2	35000	1	2	future planning	29	33	2	1	6	1	2	16	1	16	16	1	olanzapine	1	1	88	1	2	2	2	2	1	1	2	2	2	2	2	2	2	2	1	1	88	1	2	2
25	1		60	1	2	5	8	1	30000	1	6	self care	20	28	1	1	4	1	2	20	1	8	8	1	risperidone	1	2	1	1	2	2	2	2	1	1	1	2	2	2	2	2	2	2	1	1	88	1	2	2
26	1		59	1	2	4	2	1	12000	1	2	self care	20	31	1	1	4	2	1	17	1	14	9	1	risperidone	1	1	88	2	2	2	2	2	1	1	2	2	2	2	2	2	2	2	1	1	88	2	2	2
27	7	aunty	39	2	2	4	5	2	16000	2	2	Nonspecific	20	21	2	1	4	7	2	18	1	3	3	1	olanzapine	1	1	88	2	2	2	2	2	1	1	2	2	1	2	1	2	2	2	1	1	88	2	2	2
29	1		60	1	2	2	9	2	20000	1	3	supervision of medication	20	35	1	2	4	1	2	20	1	15	13	1	risperidone	1	1	88	2	2	2	2	2	1	1	2	2	2	2	2	2	2	2	1	1	88	2	2	2
30	6	wife	25	2	2	4	5	2	20000	1	15	self care	31	32	1	2	4	3	1	20	2	12	12	3	lithium	1	2	1	1	2	2	2	2	1	1	2	2	2	2	2	2	2	2	1	1	88	2	2	2
31	1		50	1	2	3	2	1	20000	1	5	supervision of medication	29	25	1	1	4	1	2	20	1	5	4	1	olanzapine	1	1	88	2	2	2	2	2	1	1	2	2	2	2	2	2	2	2	1	1	88	2	2	2
32	2		52	2	2	3	5	2	30000	1	2	self care	29	25	2	1	4	1	2	19	1	6	5	1	olanzapine	1	2	1	1	2	2	2	2	1	1	2	2	2	2	2	2	2	2	1	1	88	1	2	2
35	6	wife	25	2	2	4	5	2	5000	2	3	self care	31	35	1	2	4	3	1	16	2	19	6	3	valproate	1	1	88	2	2	2	2	2	1	1	2	2	2	2	2	2	2	2	1	1	88	1	2	2
36	2		59	2	2	3	5	2	15000	1	2	supervision of medication	29	40	1	2	4	1	2	22	1	18	12	1	clozapine	1	1	88	2	2	2	2	2	1	1	2	2	2	2	2	2	2	2	2	99	99	99	99	99
37	1		57	1	2	3	3	1	20000	1	3	self care	20	37	1	2	4	1	2	23	1	14	10	1	haloperidol	1	1	88	1	2	2	2	2	1	1	2	2	2	2	2	2	2	2	1	1	88	1	2	2
38	2		60	2	2	4	5	2	30000	1	2	self care	29	40	2	3	4	1	2	24	1	16	14	1	clozapine	1	1	88	1	2	2	2	2	1	1	2	2	2	2	2	2	2	2	1	1	88	2	2	2
39	6	wife	45	2	2	3	5	2	15000	1	1	supervision of medication	20	48	1	2	4	1	2	26	1	22	11	1	risperidone	1	1	88	1	2	2	2	2	1	1	2	2	2	2	2	2	2	2	1	1	88	1	2	2
40	2		42	2	2	4	5	2	25000	1	2	self care	20	20	1	1	5	7	2	18	1	2	1	1	olanzapine	1	1	88	2	2	2	2	2	1	1	2	2	2	2	2	2	2	2	1	1	88	1	2	2
42	1		63	1	2	3	3	1	20000	1	3	supervision of medication	29	25	2	1	5	1	2	21	1	4	3	1	risperidone	1	1	88	2	2	2	2	2	1	1	2	2	2	2	2	2	2	2	1	1	88	1	2	2
43	1		50	1	2	4	4	1	40000	1	1	work	29	30	1	1	4	1	2	24	1	6	4	1	risperidone	1	2	88	1	2	2	2	2	1	1	1	2	2	2	2	2	2	2	1	1	88	1	2	2
44	1		48	1	2	5	3	1	25000	1	1	bring to hospital	29	22	2	1	4	7	2	19	1	3	2	1	olanzapine	1	2	88	1	2	2	2	2	1	1	1	2	2	2	2	2	2	2	1	1	88	2	2	2
45	6	wife	32	2	2	5	5	2	15000	1	2	self care	29	35	1	2	3	1	2	22	1	13	9	1	clozapine	1	1	88	2	2	2	2	2	1	1	2	2	2	2	2	2	2	2	1	1	88	2	2	2
46	5	husband	38	1	2	4	4	1	50000	1	2	supervision of medication	29	31	2	2	4	7	2	26	1	5	5	1	olanzapine	1	2	88	1	2	2	2	2	1	1	2	2	2	2	2	2	2	2	1	1	88	2	2	2
47	6	wife	25	2	2	5	5	2	60000	1	2	supervision of medication	20	35	1	2	4	1	2	28	1	7	5	1	risperidone	1	2	1	1	2	2	2	2	1	1	1	1	1	2	1	1	1	1	1	2	1	1	2	2
48	1		60	1	2	3	9	1	10000	1	1	supervision of medication	20	32	2	3	3	1	2	23	1	9	7	1	clozapine	1	1	88	2	2	2	2	2	1	2	2	2	2	2	2	2	2	2	1	1	88	2	2	2
49	1		58	1	2	1	3	1	15000	1	2	supervision of medication	29	27	1	1	3	1	2	24	1	3	3	1	risperidone	1	1	88	2	2	2	2	2	1	1	2	2	2	2	2	2	2	2	1	1	88	2	2	2
50	7	brother	30	1	2	2	3	1	15000	1	1	supervision of medication	22	28	1	1	2	2	1	25	1	3	1	1	olanzapine	1	1	88	1	2	2	2	2	1	1	2	2	2	2	2	2	2	2	1	1	88	2	2	2
51	6	wife	33	2	2	5	5	2	40000	1	3	self care	20	35	1	2	5	1	2	25	1	10	8	1	clozapine	1	2	1	1	2	2	2	2	1	1	2	2	2	2	2	2	2	2	1	1	88	2	2	2
52	6	wife	32	2	2	4	5	2	25000	1	1	self care	29	38	1	2	5	1	2	30	1	8	7	1	risperidone	1	2	1	1	1	2	2	2	1	1	1	1	1	1	1	1	1	2	1	2	1	1	1	2
53	2		60	2	2	5	5	2	15000	1	1	supervison of medication	20	23	2	1	4	2	1	19	1	4	3	1	olanzapine	1	2	1	1	2	2	2	2	1	2	2	2	2	2	2	2	2	2	1	1	88	2	2	2
55	1		56	1	2	3	1	1	20000	1	1	supervision of medication	20	35	1	2	5	1	2	23	1	12	10	1	clozapine	1	1	88	2	2	2	2	2	1	2	2	2	2	2	2	2	2	2	1	1	88	2	2	2
56	6	wife	38	2	2	4	3	1	40000	1	2	self care	29	43	1	2	5	1	2	26	1	17	17	1	risperidone	1	1	88	2	2	2	2	2	1	1	2	2	2	2	2	2	2	2	1	1	88	1	2	2
57	6	wife	45	2	2	4	3	1	30000	2	3	self care	29	50	1	2	4	1	2	29	1	21	19	1	risperidone	1	1	88	2	2	2	2	2	1	1	2	2	2	2	2	2	2	2	1	1	88	1	2	2
58	2		48	2	2	3	3	1	20000	1	1	supervision of medication	20	25	2	2	4	5	2	18	1	7	6	1	olanzapine	1	1	88	2	2	2	2	2	1	1	2	2	2	2	2	2	2	2	1	1	88	2	2	2
59	2		57	2	2	3	3	1	20000	1	2	self care	29	28	1	1	3	1	2	19	1	9	8	1	olanzapine	1	1	88	2	2	2	2	2	1	1	2	2	2	2	2	2	2	2	1	1	88	1	2	2
60	1		47	1	2	3	3	1	40000	1	2	self care	20	21	1	1	4	1	2	17	1	4	4	1	olanzapine	1	1	88	2	2	2	2	2	1	1	2	2	2	2	2	2	2	2	1	1	88	2	2	2
62	2		42	2	5	1	8	1	5000	2	4	self care	29	25	1	1	4	1	2	15	1	10	4	1	risperidone	1	1	88	2	2	2	2	2	1	1	2	2	2	2	2	2	2	2	2	99	99	99	99	99
63	5	husband	34	1	2	6	4	1	90000	1	3	daily routine	31.5	30	2	2	5	5	2	27	2	3	3	2	venlafaxine	1	2	1	1	1	1	2	2	1	1	1	1	1	1	1	1	1	1	1	2	1	1	1	2
64	1		40	1	2	4	3	1	20000	1	3	supervision of medication	31.2	18	2	1	4	7	2	15	2	3	3	1	iloperidone	1	1	88	1	2	2	2	2	1	1	2	2	2	2	2	2	2	2	2	99	99	99	99	99
65	1		62	1	2	2	3	1	30000	1	12	daily routine	20	31	1	3	4	1	2	20	1	11	4	1	olanzapine	1	2	1	1	2	2	2	2	1	1	2	2	2	2	2	2	1	2	1	1	88	2	2	2
67	3	son	25	1	1	5	4	1	40000	1	2	supervision of medication	31	49	2	2	6	5	2	38	2	11	10	3	lithium	1	2	1	1	1	1	1		1	1	1	1	1	1	1	1	1	1	1	1	4	1	2	2
68	3	mother	49	2	2	6	5	2	80000	1	1	supervision of medication	29	24	1	1	5	4	1	21	1	3	3	1	risperidone	1	1	4	2	2	2	2	2	1	1	2	2	2	2	2	2	2	2	1	2	1	1	88	88
69	5	husband	45	1	2	4	3	1	15000	1	2	buy and supervise medication	31	43	2	2	5	5	2	18	2	15	10	3	divalproate sodium	1	2	88	1	2	2	2	2	1	2	2	2	2	2	2	2	2	2	1	1	4	1	2	2
70	2		60	2	5	4	5	2	10000	1	8	self care	20	35	2	3	5	1	2	32	1	3	3	1	clozapine	1	1	88	1	2	2	2	2	1	2	2	2	2	2	2	2	2	2	1	2	88	1	88	88
71	6	wife	27	2	2	4	5	2	10000	1	4	coax to go to work	20	29	1	2	4	1	2	18	1	11	10	1	olanzapine	1	1	4	2	2	2	2	2	1	2	2	2	2	2	2	2	2	2	1	1	88	1	2	2
72	5	husband	43	1	2	5	4	1	75000	1	4	follow up with doctor	20	41	2	2	5	5	2	24	1	17	11	1	risperidone	1	2	1	1	1	1	1	1	1	1	1	1	1	1	1	1	1	1	1	2	1	1	1	1
73	2		44	2	2	4	3	1	15000	1	2	common activities	29	19	2	1	4	1	2	17	1	3	2	1	olanzapine	1	1	88	2	2	2	2	2	1	2	2	2	2	2	2	2	2	2	2	99	99	99	99	99
74	6	wife	42	2	2	4	3	1	30000	1	4	requiring support	31	47	1	2	4	8	1	28	2	19	14	3	lithium	1	2	1	1	2	2	2	1	1	2	2	2	1	2	2	2	2	2	1	2	1	1	1	2
75	5	husband	37	1	2	4	4	1	50000	1	3	follow up with doctor	31	34	2	2	3	5	2	29	2	5	3	3	divalproex sodium	1	1	4	2	2	2	2	1	1	2	2	2	2	2	2	2	2	2	1	1	4	1	2	2
76	7		30	1	2	3	3	1	15000	1	5	supportive care	31	60	2	2	4	1	2	65	2	5	5	1	olanzapine	1	2	1	1	1	2	2	2	1	1	1	2	2	1	2	2	1	1	2	99	99	99	99	99
76	2		60	2	5	1	2	1	2000	1	6	common activities	29	24	2	1	3	1	2	19	1	5	5	1	olanzapine	2	99	99	99	99	99	99	99	99	99	99	99	99	99	99	99	99	99	2	99	99	99	99	99
78	6	wife	30	2	2	6	4	1	34000	1	2	follow up with doctor	31	35	1	2	6	4	1	32	2	3	2	3	divalproex sodium	1	2	1	1	1	2	2	2	1	1	1	1	2	1	1	1	1	1	1	2	1	1	1	1
79	3		34	1	2	5	3	1	10000	1	2	follow up with doctor	31	52	2	2	3	5	2	48	2	4	2	1	quetiapine	1	2	1	1	1	2	2	2	1	1	1	1	2	1	1	1	1	1	1	2	1	1	1	2
80	1		52	1	2	1	2	1	10000	1	2	common activities	29	22	2	1	5	1	2	20	1	3	2	1	risperidone	2	99	99	99	99	99	99	99	99	99	99	99	99	99	99	99	99	99	1	1	4	1	2	2
81	1		48	1	2	6	4	1	100000	1	1	follow up with doctor	31	22	2	1	6	4	1	18	2	4	4	1	olanzapine	1	2	1	1	1	1	1	1	1	1	1	1	1	1	1	1	1	1	1	2	1	1	1	1
82	1		52	1	2	4	9	1	12000	1	2	follow up with doctor	31	22	1	1	5	7	2	17	2	3	3	3	divalproex sodium	1	1	4	1	2	2	2	2	1	2	2	2	2	2	2	2	2	2	1	2	88	1	2	2
83	3		25	1	1	5	3	1	22000	1	1	common activities	31	48	1	2	5	1	2	31	2	17	9	3	divalproex sodium	1	2	1	1	1	2	2	2	1	1	1	1	1	1	1	1	1	1	2	99	99	99	99	99
84	3		21	1	1	5	7	2	20000	1	2	common activities	31	37	1	2	4	9	1	30	2	7	3	1	olanzapine	1	2	1	1	1	1	2	2	1	1	1	1	1	1	1	1	1	1	2	99	99	99	99	99
85	6	wife	45	2	2	4	5	2	20000	1	12	common activities	29	47	1	2	4	3	1	37	1	10	3	1	risperidone	1	1	4	1	2	2	2	2	1	1	2	2	2	2	2	2	2	2	1	1	4	1	2	2
86	5	husband	36	1	2	5	4	1	60000	1	2	follow up with doctor	31	32	2	2	5	5	2	28	2	4	4	3	divalproex sodium	1	2	1	1	1	2	2	2	1	1	1	1	1	1	1	1	1	1	1	2	1	1	1	2
87	6	wife	52	2	2	4	4	1	40000	1	3	supervision of medication	31	59	1	2	5	4	1	23	2	29	19	3	divalproex sodium	1	2	88	1	2	2	2	2	1	1	2	2	2	1	2	2	2	2	1	2	88	1	2	2
88	2		68	2	5	4	5	2	20000	4	16	supervision for safety	31	46	2	1	5	1	2	26	2	20	18	3	lithium	1	2	1	1	1	2	2	2	1	1	1	1	2	1	1	2	1	1	1	2	1	1	1	2
89	7	sister	25	2	1	4	7	2	30000	2	6	common activities	20	22	2	1	4	1	2	19	1	3	2	1	olanzapine	1	2	1	1	1	2	2	2	1	1	1	1	1	1	1	1	1	1	1	2	1	1	1	2
90	2		55	2	2	5	4	1	200000	1	3	supervison of medication	31	28	2	1	6	4	1	19	2	9	9	3	lithium	1	2	1	1	2	2	2	2	1	1	1	1	1	1	1	2	2	2	1	2	1	1	88	88
91	2		55	2	2	4	5	2	30000	1	5	supervision of medication	31	25	2	1	6	1	2	20	2	5	4	3	lithium	1	1	4	1	2	2	2	2	1	1	2	2	2	2	2	2	2	2	1	2	88	1	88	88
92	6	wife	33	2	2	5	5	2	100000	3	8	self care	29	37	1	2	6	4	1	34	1	3	1	1	risperidone	1	2	2	1	1	1	1	1	1	1	1	1	1	1	1	1	1	1	1	2	2	1	1	1
93	2		48	2	2	4	5	2	50000	1	10	common activities	20	25	1	1	5	4	2	18	1	7	4	1	clozapine	1	2	88	1	88	88	88	88	1	1	2	2	2	2	2	2	2	2	1	2	88	1	88	88
94	2		46	2	2	4	5	2	25000	1	2	supervision of medication	31	22	1	1	4	3	1	19	2	3	2	3	divalproex sodium	1	1	4	2	2	2	2	1	1	2	2	2	2	2	2	2	2	2	1	2	1	1	88	88
95	2		55	2	2	5	4	1	150000	1	3	common activities	29	23	1	1	4	1	2	15	1	8	4	1	haloperidol	1	2	1	1	1	88	88	2	1	1	1	1	1	1	1	1	1	1	1	2	1	1	1	2
96	1		66	1	2	4	6	2	230000	1	2	supervision of medication	20	34	1	1	5	1	2	20	1	14	8	1	clozapine	1	1	4	1	2	2	2	2	1	1	2	2	2	2	2	2	2	2	1	2	88	1	88	88
97	2		45	2	2	4	3	1	20000	1	5	motivating patient	29	24	1	1	4	1	2	18	1	6	3	1	risperidone	1	1	4	1	2	2	2	2	1	1	2	2	2	2	2	2	2	2	1	1	4	1	2	2
98	2		72	2	2	4	5	2	15000	1	2	common activities	20	45	1	1	4	1	2	20	1	25	20	1	clozapine	1	1	4	1	2	2	2	2	1	1	2	2	2	2	2	2	2	2	1	1	4	1	2	2
[truncated: 31 more columns]

## Sheet: Code and Scoring
Variables	Full Text	Explanation and Instructions	Coding
No	Serial No	Write the same Serial no. on the hard copy so that data can be crossverified
CaRel	Relation to patient		Father=1	Mother=2	Son=3	Daughter=4	Husband=5	Wife=6	Other=7
CaRelSp	Relation to patient	Other relations = specify in words
CaAge	Age (years)
CaGend	Caregiver Gender		Male=1	Female=2
CaMari	Caregiver Marital Status		Never married=1	Married=2	Separated=3	Divorced=4	Widowed=5	Other=6
CaEduLev	Caregiver Education Level		Illiterate= 1	Literate=2	Primary=3	Middle=4	Graduate=5	Post-Graduate=6
CaOccu	Caregiver Occupation		Unemployed=1	Unskilled worker=2	Skilled Worker=3	Professional=4	Housewife=5	Retired=6	Student=7	Business=8	Farmer=9	Other:10
CaEmlpoy	Caregiver current employment		Yes=1	No=2
CaIncome	Caregiver Monthly Income	Specify total family income in INR
CaReli	Caregiver Religion		Hindu=1	Islam=2	Christianity=3	Sikhism=4	Other:=5
CaTimeCare	Time spent in caregiving	in hours
CaSupport1	Common activities requiring support
PaICD	Patient ICD Diagnosis
PaAge	Age (years)
PaGend	Patient Gender		Male=1	Female=2
PaMari	Patient Marital Status		Never married=1	Married=2	Separated=3	Divorced=4	Widowed=5	Other=6
PaEdu	Patient Education Level		Illiterate= 1	Literate=2	Primary=3	Middle=4	Graduate=5	Post-Graduate=6
PaOccu	Patient Occupation		Unemployed=1	Unskilled worker=2	Skilled Worker=3	Professional=4	Housewife=5	Retired=6	Student=7	Business=8	Farmer=9	Other:10
PaEmlpoy	Patient current employment		Yes=1	No=2
AgeOnset	Age of onset of illness
CourseIll	Course of illness		Continuous=1	Episodic=2
DurationIll	Total Duration of Illness	in years
PaTOT	Patient total Time in treatment	in years
PrinTrx	Principal Treatment		Antipsychotic=1	Antidepressants=2	Mood Stabilizers=3
Principal Med1	Principal Medication Name
CaPhone	Do you currently own a mobile phone?		Yes=1	No=2
CaPhType	What type of mobile phone is it?		Simple=1	Smart Phone=2	Do not apply=99	Don’t Know = 88
CaPhPlat	What platform does your phone operate on		Android=1	iOS=2	Windows=3	Other:=4
CaPhCam	Smartphone Camera		Yes=1	No=2
CaPhGPS	GPS		Yes=1	No=2
CaPhAcc	Accelerometer		Yes=1	No=2
CaPhHR	Heart Rate Sensor		Yes=1	No=2
CaPhOther	Any other sensor	Mention only yes or no	Yes=1	No=2
CaPhCall	What do you generally do with your phone? Call		Yes=1	No=2
CaPhSMS	SMS		Yes=1	No=2
CaPhInt	Internet (Do you use your phone for browsing internet?)		Yes=1	No=2
CaPhEmail	Email		Yes=1	No=2
CaPhShop	Internet Shopping		Yes=1	No=2
CaPhWhat	Whatsapp		Yes=1	No=2
CaPhFace	Facebook		Yes=1	No=2
CaPhGame	Games		Yes=1	No=2
CaPhAlarm	Alarm Clock		Yes=1	No=2
CaPhCal	Calender		Yes=1	No=2
PaPhone	Do you currently own a mobile phone?		Yes=1	No=2
PaPhType	What type of mobile phone is it?		Simple=1	Smart Phone=2	Not applicable = 99	Dont know = 88
PaPhPlat	What platform does your phone operate on		Android=1	iOS=2	Windows=3	Other:=4
PaPhCam	Smartphone Camera		Yes=1	No=2
PaPhGPS	GPS		Yes=1	No=2
PaPhAcc	Accelerometer		Yes=1	No=2
PaPhHR	Heart Rate Sensor		Yes=1	No=2
PaPhOther	Any other sensor	Mention only yes or no	Yes=1	No=2
PaPhCall	What do you generally do with your phone? Call		Yes=1	No=2
PaPhSMS	SMS		Yes=1	No=2
PaPhInt	Internet		Yes=1	No=2
PaPhEmail	Email		Yes=1	No=2
PaPhShop	Internet Shopping		Yes=1	No=2
PaPhWhat	Whatsapp		Yes=1	No=2
PaPhFace	Facebook		Yes=1	No=2
PaPhGame	Games		Yes=1	No=2
PaPhAlarm	Alarm Clock		Yes=1	No=2
PaPhCal	Calender		Yes=1	No=2
CaIntAcc	Caregiver access to Internet		Yes=1	No=2
CaIntLand	Internet through Landlines?		Yes=1	No=2
CaIntMob	Internet through Mobile Phones?		Yes=1	No=2
CaApps	Can your phone download applications or “apps”?		Yes=1	No=2
CaAppNo	How many apps on phone
AppMonth	How many “apps” do you put on your phone each month?
HealthAppNo	How many health care–related “apps” do you have on your phone?
CaHealthInf	In the past 6 months, have you used your smartphone to access health care information for self		Yes=1	No=2
PaHealthInf	Same as above for patient		Yes=1	No=2
CaTestInf	test results or to schedule appointments for self		Yes=1	No=2
PaTestInf	Same as above for patient		Yes=1	No=2
SmartAccess	access general information related to your patient’s illness via your smartphone?		Yes=1	No=2
SmartSMS	Would you want to receive text messages related to your patient’s health		Yes=1	No=2
SmartApp	use your phone to help track your patient’s medical condition via an “app”		Yes=1	No=2
SmartDownload	Would you download an “app” to your phone to help monitor your patient’s health		Yes=1	No=2
SmartDaily	willing to use an application or “app” on your phone on a daily basis		Yes=1	No=2
SmartHelp	Do you think such “app” will be helpful in the various caregiving activities		Yes=1	No=2	Can not decide = 88
SmartBurden	such “apps” will add to the burden of caregiving?		Yes=1	No=2
